# Supplementary material for: Mapping and Characterization of QTLs for Awn Morphology Using Crosses between “Double-Awn” Wheat 4045 and Awnless Wheat Zhiluowumai
Source: Plants (Basel). 2021 Nov 26;10(12):2588. doi: 10.3390/plants10122588 (PMC8703630; doi:10.3390/plants10122588)
Supplement: Supplementary file 1 [file plants-10-02588-s001.zip]

Archive with 1 entries (1 files):
- plants-1459628-supplementary.pdf
